# Supplementary material for: Conductive Nanofibers-Enhanced Microfluidic Device for the Efficient Capture and Electrical Stimulation-Triggered Rapid Release of Circulating Tumor Cells
Source: Biosensors (Basel). 2023 Apr 25;13(5):497. doi: 10.3390/bios13050497 (PMC10216647; doi:10.3390/bios13050497)
Supplement: Supplementary file 1 [file biosensors-13-00497-s001.zip]

Archive with 1 entries (1 files):
- biosensors-2302599-supplementary.pdf
